# Supplementary material for: Theory for a non-invasive diagnostic biomarker for craniospinal diseases
Source: Neuroimage Clin. 2022 Dec 8;37:103280. doi: 10.1016/j.nicl.2022.103280 (PMC9763738; doi:10.1016/j.nicl.2022.103280)
Supplement: Supplementary data 1 [file mmc1.zip]

Archive with 3 entries (3 files):
- mmc1/Sup_Fig_10.gif
- mmc1/Sup_Fig_9.gif
- mmc1/Supplementary Materials.pdf
